# Supplementary material for: Standardized Chromatographic and Computational Approaches for Lipophilicity Analysis of Five Gliflozin Antidiabetic Drugs in Relation to Their Biological Activity
Source: Molecules. 2024 Dec 31;30(1):115. doi: 10.3390/molecules30010115 (PMC11721022; doi:10.3390/molecules30010115)
Supplement: Supplementary file 1 [file molecules-30-00115-s001.zip]

Archive with 2 entries (2 files):
- Supplementary Tables S1-S2.pdf
- Supplementary Tables S3-S6.pdf
